# Supplementary material for: “Green” Extraction and On-Site Rapid Detection of Aflatoxin B1, Zearalenone and Deoxynivalenol in Corn, Rice and Peanut
Source: Molecules. 2023 Apr 6;28(7):3260. doi: 10.3390/molecules28073260 (PMC10096640; doi:10.3390/molecules28073260)
Supplement: Supplementary file 1 [file molecules-28-03260-s001.zip]

Archive with 1 entries (1 files):
- molecules-2294737-supplementary.pdf
